# Supplementary material for: Circulating MiRNAs of ‘Asian Indian Phenotype’ Identified in Subjects with Impaired Glucose Tolerance and Patients with Type 2 Diabetes
Source: PLoS One. 2015 May 28;10(5):e0128372. doi: 10.1371/journal.pone.0128372 (PMC4447457; doi:10.1371/journal.pone.0128372)
Supplement: S1 Table — p values<0.05 (*) are significant, F = female and M = male (XLS) [file pone.0128372.s002.xls]

## Sheet: Feuil1
Supplementary table S1: Metabolic parameters significantly different
between men and women in each group (NGT, ITG and T2DM).
p values<0.05 (*) are significant, F= female and M= male
Metabolic data	NGT_F vs M	IGT_F vs M	T2DM_F vs M
Age	0.3275	0.3065	0.0195*
BMI	0.3700	0.5054	0.6512
FBS	0.8157	0.7114	0.7094
Plasma_Glucose	0.7056	0.9719	0.0803
HbA1C	0.8150	0.7854	0.8990
Serum_cholesterol	0.7858	0.5722	0.0119*
Serum_Triglycerides	0.3829	0.0422*	0.1487
HDL_cholesterol	0.0002*	0.1192	0.0122*
LDL_cholesterol	0.6757	0.7165	0.0489*
Fasting_Insulin	0.5137	0.5241	0.8611
Systolic_blood_pressure	0.4582	0.6911	0.0785
Diastolic_blood_pressure	0.8211	0.9618	0.3372
WC	0.1588	0.4871	0.7913
HOMA_IR	0.5947	0.9757	0.7964
