# Supplementary material for: Circulating MiRNAs of ‘Asian Indian Phenotype’ Identified in Subjects with Impaired Glucose Tolerance and Patients with Type 2 Diabetes
Source: PLoS One. 2015 May 28;10(5):e0128372. doi: 10.1371/journal.pone.0128372 (PMC4447457; doi:10.1371/journal.pone.0128372)
Supplement: S2 Table — ND = not determined; in black bold = significant ‘p’ values (XLS) [file pone.0128372.s003.xls]

## Sheet: spss
Supplementary table S2: Metabolic parameters of mice fed with normal pellet diet (NPD group) or with
high fat diet (HFD group) for 6 months
ND= not determined; in black bold=significant p values
Groups	Body weight (gm)	Glucose (mg/dl)	HbA1c (%)	cholesterol (mg/dl)	TGL (mg/dl)	HDL (mg/dl)	HOMA_IR	VLDL (mg/dl)
NPD	37.1	95	3.3	96.2	58	152	5.1	11.6
NPD	30.3	107	2.9	90.7	72.5	103	4.6	14.5
NPD	37.3	131	2.4	73.8	43.9	123.8	4.8	8.78
NPD	39.12	88	2.8	138.2	53.1	109.4	3.9	10.62
NPD	34.56	101.2	2.8	90.2	41.8	116.7	6.4	8.36
HFD	42.4	167	3.4	139.5	123.5	106.9	20.9	24.7
HFD	46.7	160.2	3.5	152.7	136.1	114.6	26.5	27.22
HFD	51.5	151.7	3.6	182	162.8	ND	20.5	32.56
HFD	48.6	132.5	2.4	113.7	135.4	86.3	20.4	27.08
HFD	46.2	196.5	3.6	172.6	103.8	ND	18.7	20.76
HFD	49.2	191.2	ND	89.2	91.3	65.1	14.5	18.26
Mean NPD	35.7	104.4	2.8	97.82	53.86	120.98	4.97	10.772
SEM NPD	1.5	7.3	0.14	10.8	5.5	8.5	0.4	1.1
Mean HFD	47.4	166.5	3.3	141.6	125.48	93.225	20.28	25.09
SEM HFD	1.3	9.9	0.21	14.4	10.4	9.1	1.6	2.1
t-test (NPD vs HFD)	0.00031	0.0008	0.13	0.038	0.00038	0.094	0.00012	0.0004
